# Supplementary material for: Delivering the diagnosis of multiple system atrophy: a multicenter survey on Japanese neurologists’ perspectives
Source: BMC Neurol. 2024 May 13;24:160. doi: 10.1186/s12883-024-03666-4 (PMC11089725; doi:10.1186/s12883-024-03666-4)
Supplement: Supplementary file 1 — Supplementary Material 1. [file 12883_2024_3666_MOESM1_ESM.xlsx]

## Sheet: Sheet1
Supplementary Table 1. Factors associated with difficulties in delivering the diagnosis of MSA using univariable correlational and linear multiple regression analyses
Variables		Univariable correlational analysis		Linear multiple regression analysis
		Correlation coefficient	p value	B	SE	β	t	p value
Characteristics of neurologists
	Age	−0.23	0.005	<0.01	0.01	−0.05	−0.54	0.589
	Years in clinical practice as a doctor	−0.12	0.056
	Years in practice of delivering the diagnosis of MSA	−0.2	0.015	<0.01	0.01	<0.01	0.01	0.992
	Number of delivering the diagnosis of MSA per year	−0.17	0.019	−0.12	0.07	−0.13	−1.76	0.081
Preparation for delivering the diagnosis of MSA
	Preparing the details to be communicated before delivering the diagnosis of MSA	0.26	<0.001	0.05	0.09	0.05	0.64	0.525
	Ascertaining the extent to which the patient wants to know the truth of MSA	0.05	0.463
	Ascertaining the patient’s understanding of MSA	0.14	0.048	0.03	0.06	0.04	0.5	0.618
	Giving a warning comment that bad news is coming	0.09	0.223
Providing information when delivering the diagnosis of MSA
	Explaining that there is currently no radical treatment	0.06	0.428
	Explaining that the mean number of years of survival	−0.08	0.276
	Explaining that they will start leading their lives in a wheelchair within an average of 5 years	−0.02	0.797
	Explaining that they will be bedridden within an average of 7 or 8 years	−0.07	0.331
	Explaining that they might lose speech function	−0.02	0.756
	Explaining that self-catheterization and bladder catheterization might be needed	−0.05	0.464
	Explaining the possibility that a gastrostomy will be used	0.13	0.067
	Explaining the possibility of tracheotomy	0.12	0.098
	Explaining that invasive positive pressure ventilation using an artificial respirator might be used	0.13	0.069
	Explaining the possibility of accompanying cognitive dysfunctions	−0.13	0.072
	Explaining the importance of the family-decision making process in life-prolonging treatment	0.15	0.046	0.16	0.07	0.19	2.3	0.023
	Explaining about patient support groups	−0.11	0.129
	Informing the patient concerned and their family regarding the risk of sudden death	0.05	0.468
Structure when delivering the diagnosis of MSA
	Making sure that the consultation is in a quiet place where no interruptions will occur	0.03	0.691
	Consultation time for a single disclosure	0.04	0.529
	Number of consultation sessions needed to deliver the diagnosis of MSA per patient	<−0.01	0.985
	Asking the patient's support network to be present (relatives)	0.19	0.015	0.06	0.11	0.04	0.5	0.621
Communication when delivering the diagnosis of MSA
	Adjusting the details to be communicated to suit the patient’s state	0.11	0.134
	Talking at the patient’s pace	0.02	0.784
	Making an effort to explain using simple and easy-to-understand terminology	0.04	0.613
	Approaching the patient sympathetically	−0.03	0.687
	Communicating a summary of the disclosure details in writing and verbally	0.05	0.467
	Making eye contact with the patient	−0.11	0.139
	Allowing the patient to express their emotions	−0.11	0.148
	Becoming emotional distressed when delivering the diagnosis of MSA	0.21	0.005	0.15	0.08	0.13	1.8	0.075
	Tailoring communication about the risk of sudden death depending on the disease stage	0.07	0.366
	Explaining in detail the causes of sudden death	0.04	0.557
Reassurance
	Explaining that they can receive rehabilitation	0.09	0.251
	Explaining that complications can be alleviated with symptomatic treatment	−0.02	0.82
	Explaining that they will not be abandoned and that their treatment will be continued	0.02	0.811
	Explaining that a second opinion can be received when needed	−0.6	0.4
Magnitude of difficulties in delivering the diagnosis of MSA
	Perceived difficulties in delivering a risk of sudden death	0.36	<0.001	0.25	0.06	0.33	4.1	<0.001
	Perceived difficulties in differential diagnosis of MSA	0.38	<0.001	0.34	0.07	0.35	4.69	<0.001
MSA, multiple system atrophy; SE, stundard error
