# Supplementary material for: Delivering the diagnosis of multiple system atrophy: a multicenter survey on Japanese neurologists’ perspectives
Source: BMC Neurol. 2024 May 13;24:160. doi: 10.1186/s12883-024-03666-4 (PMC11089725; doi:10.1186/s12883-024-03666-4)
Supplement: Supplementary file 2 — Supplementary Material 2. [file 12883_2024_3666_MOESM2_ESM.xlsx]

## Sheet: Sheet1
Supplementary Table 2. Survey questions and answers
Part 1. Sociodemographic information and clinical experience in MSA		n, (%)
Q1. Please state your age
	Under 30	0 (0)
	30–39	42 (29.2)
	40–49	35 (24.3)
	50–59	21 (14.6)
	60–69	27 (18.8)
	70 or older	19 (13.2)
	Missing	0 (0)
Q2. Please select your gender
	Male	116 (80.6)
	Female	26 (18.1)
	Prefer not to answer	2 (1.4)
	Missing	0 (0)
Q3. Please mention the main region where you work as a physician
	Hokkaido	1 (0.7)
	Tohoku	7 (4.9)
	Kanto	77 (53.5)
	Chubu	30 (20.8)
	Kansai/Kinki	13 (9.0)
	Chugoku	3 (2.1)
	Shikoku	7 (4.9)
	Kyushu/Okinawa	6 (4.2)
	Missing	0 (0)
Q4. Please mention the number of years of clinical experience you have had after acquiring your doctor qualifications in Japan
	<20 years	86 (59.7)
	>20 years	58 (40.3)
	Missing	0 (0)
Q5. What diseases do you specialize in? Please choose any of the following that apply
	Cerebrovascular disease	116 (80.6)
	Movement disorders	83 (57.6)
	Dementia	66 (45.8)
	Neuroinfection	52 (36.1)
	Motor neuron disease	31 (21.5)
	Peripheral nerve desease	23 (16.0)
	Muscular disease	19 (13.2)
	General neurology	14 (9.7)
	Other	11 (7.6)
	Missing	0 (0)
Q6. Please choose any of the following the qualifications that you have
	Neurology specialist	137 (95.1)
	Rehabilitation specialist	2 (1.4)
	Other	25 (17.4)
	Missing	0 (0)
Q7. Please mention the number of years of personal experience that you have in delivering the diagnosis of MSA
	0–9	49 (34.0)
	10–19	50 (34.7)
	20–29	33 (22.9)
	30–39	12 (8.3)
	Missing	0 (0)
Q8. Please mention the main type of medical institution where you have been delivering the diagnosis of MSA
	Special functioning/teriary hospital	113 (78.5)
	General hospital	27 (18.8)
	Regional medical care support hospital	2 (1.4)
	Clinic	0 (0)
	Other	2 (1.4)
	Missing	0 (0)
Q9. In one year, on an average, how many times do you delivering the diagnosis of MSA?
	<1	13 (9)
	1–4	103 (71.5)
	5–9	16 (11.1)
	10–14	7 (4.9)
	15 or more	5 (3.5)
	Missing	0 (0)
Part 2. Current practice and difficulties in delivering the news of MSA		n, (%)
Q10. How often do you normally face difficulty in differentiating MSA?
	Always	24 (16.7)
	Usually	50 (34.7)
	Occasionally	60 (41.7)
	Rarely	8 (5.6)
	Never	2 (1.4)
	Missing	0 (0)
Q11. To what extend do you normally experience difficulty in delivering the diagnosis of MSA?
	I experience that it is very difficult	27 (18.8)
	I experience that it is somewhat difficult	67 (46.5)
	I experience that it it slight difficult	38 (26.4)
	I experience that it is a little difficult	10 (6.9)
	I experience that it is not difficult at all	2 (1.4)
	Missing	0 (0)
Q12. Before delivering the diagnosis of MSA, how often do you normally prepare the details to be communicated to the patient and their family?
	Always	45 (31.3)
	Usually	70 (48.6)
	Occasionally	21 (14.6)
	Rarely	8 (5.6)
	Never	0 (0)
	Missing	0 (0)
Q13. Before delivering the diagnosis of MSA, how often do you normally ascertain the extent to which the patient wants to know?
	Always	36 (25.0)
	Usually	45 (31.3)
	Occasionally	31 (21.5)
	Rarely	23 (16.0)
	Never	9 (6.3)
	Missing	0 (0)
Q14. How often do you normally announce to the patient that you have some bad news before delivering the diagnosis of MSA?
	Always	33 (22.9)
	Usually	53 (36.8)
	Occasionally	24 (16.7)
	Rarely	23 (16.0)
	Never	11 (7.6)
	Missing	0 (0)
Q15. How often do you normally ascertain the patient's understanding of their illness before delivering the diagnosis of MSA?
	Always	50 (34.7)
	Usually	62 (43.1)
	Occasionally	15 (10.4)
	Rarely	11 (7.6)
	Never	6 (4.2)
	Missing	0 (0)
Q16. In general, for per patient with MSA, on an average, how many times do you conduct consultations to delivering the diagnosis?
	1 time	41 (28.5)
	2 times	48 (33.3)
	3 times	42 (29.2)
	4 times	3 (2.1)
	5 times	8 (5.6)
	More than 5 times	2 (1.4)
	Missing	0 (0)
Q17. In general, on an average, how much consultation time do you allow for a single delivering the diagnosis of MSA?
	Less than 10 minutes	4 (2.8)
	10 to 20 minutes	28 (19.4)
	20 to 30 minutes	44 (30.6)
	30 to 40 minutes	28 (19.4)
	40 to 50 minutes	9 (6.3)
	50 to 60 minutes	14 (9.7)
	More than 60 minutes	17 (11.8)
	Missing	0 (0)
Q18. When delivering the diagnosis of MSA, how often do you normally make sure that the consultation it in a queit place where there will be no interruptions?
	Always	58 (40.3)
	Usually	48 (33.3)
	Occasionally	15 (10.4)
	Rarely	13 (9.0)
	Never	10 (6.9)
	Missing	0 (0)
Q19. When delivering the diagnosis of MSA, how often do you normally ask close relatives of the patient to be present?
	Always	84 (58.3)
	Usually	53 (36.8)
	Occasionally	6 (4.2)
	Rarely	1 (0.7)
	Never	0 (0)
	Missing	0 (0)
Q20. Please select the relevant co-medicals who you normally ask to be present when delivering the diagnosis of MSA
	None	33 (22.9)
	Nurse	53 (36.8)
	Mental health social worker	24 (16.7)
	Certified psychologist or clinical psychologist	23 (16.0)
	Care manege, and other	11 (7.6)
	Missing	0 (0)
Q21. When delivering the diagnosis of MSA, how often do you normally inform the patient that there Is no radical treatment?
	Always	110 (76.4)
	Usually	30 (20.8)
	Occasionally	2 (1.4)
	Rarely	2 (1.4)
	Never	0 (0)
	Missing	0 (0)
Q22. When delivering the diagnosis of MSA, how often do you normally inform the patient of the mean number of years of survival?
	Always	25 (17.4)
	Usually	45 (31.3)
	Occasionally	33 (22.9)
	Rarely	36 (25.0)
	Never	5 (3.5)
	Missing	0 (0)
Q23. When delivering the diagnosis of MSA, how often do you normally inform the patient that they will start leading thieir lives in a wheelchair within an average of 5 years?
	Always	40 (27.8)
	Usually	49 (34.0)
	Occasionally	32 (22.2)
	Rarely	21 (14.6)
	Never	2 (1.4)
	Missing	0 (0)
Q24. When delivering the diagnosis of MSA, how often do you normally inform the patient that they will be bedridden within an average of 7 or 8 years?
	Always	32 (22.2)
	Usually	49 (34.0)
	Occasionally	30 (20.8)
	Rarely	30 (20.8)
	Never	3 (2.1)
	Missing	0 (0)
Q25. When delivering the diagnosis of MSA, how often do you normally inform the patient that the possibility of losing speech function?
	Always	31 (21.5)
	Usually	46 (31.9)
	Occasionally	35 (24.3)
	Rarely	29 (20.1)
	Never	3 (2.1)
	Missing	0 (0)
Q26. When delivering the diagnosis of MSA, how often do you normally inform the patient that self-catheterizaion or bladder catheterizaion might be needed?
	Always	40 (27.8)
	Usually	44 (30.6)
	Occasionally	47 (32.6)
	Rarely	13 (9.0)
	Never	0 (0)
	Missing	0 (0)
Q27. When delivering the diagnosis of MSA, how often do you normally inform the patient of the possibility that a gastorstoma will be needed?
	Always	38 (26.4)
	Usually	60 (41.7)
	Occasionally	31 (21.5)
	Rarely	14 (9.7)
	Never	1 (0.7)
	Missing	0 (0)
Q28. When delivering the diagnosis of MSA, how often do you normally inform that the patient of the possibility that a tracheostomy will be needed?
	Always	40 (27.8)
	Usually	52 (36.1)
	Occasionally	39 (27.1)
	Rarely	11 (7.6)
	Never	2 (1.4)
	Missing	0 (0)
Q29. When delivering the diagnosis of MSA, how often do you normally inform the patient that invasive positive pressure ventilation using an artificial respirator might be used?
	Always	31 (21.5)
	Usually	43 (29.9)
	Occasionally	37 (25.7)
	Rarely	32 (22.2)
	Never	1 (0.7)
	Missing	0 (0)
Q30. When delivering the diagnosis of MSA, how often do you normally inform that the patient of the possibility of accompanying cognitive dysfunction?
	Always	13 (9.0)
	Usually	29 (20.1)
	Occasionally	51 (35.4)
	Rarely	39 (27.1)
	Never	12 (8.3)
	Missing	0 (0)
Q31. When delivering the diagnosis of MSA, how often do you normally inform the patient that it is important to talk with their family in advance about life-prolonging treatment?
	Always	72 (50.0)
	Usually	38 (26.4)
	Occasionally	19 (13.2)
	Rarely	13 (9.0)
	Never	2 (1.4)
	Missing	0 (0)
Q32. When delivering the diagnosis of MSA, how often do you normally provide the patient with information about patient support groups?
	Always	15 (10.4)
	Usually	37 (25.7)
	Occasionally	39 (27.1)
	Rarely	39 (27.1)
	Never	14 (9.7)
	Missing	0 (0)
Q33. When delivering the diagnosis of MSA, how often do you normally taylor the details to be communicated to suit the patient's state?
	Always	70 (48.6)
	Usually	64 (44.4)
	Occasionally	8 (5.6)
	Rarely	2 (1.4)
	Never	0 (0)
	Missing	0 (0)
Q34. When delivering the diagnosis of MSA, how often do you normally talk at the patient's pace? (such as waiting until patient has written down the information)
	Always	64 (44.4)
	Usually	70 (48.6)
	Occasionally	10 (7.0)
	Rarely	0 (0)
	Never	0 (0)
	Missing	0 (0)
Q35. When delivering the diagnosis of MSA, how often do you normally make an effort to explain using simple terminology that is easy for the patient to understand?
	Always	109 (75.7)
	Usually	35 (24.3)
	Occasionally	0 (0)
	Rarely	0 (0)
	Never	0 (0)
	Missing	0 (0)
Q36. When delivering the diagnosis of MSA, how often do you normally approach the patient in a sympathetic manner?
	Always	80 (55.6)
	Usually	63 (43.8)
	Occasionally	1 (0.7)
	Rarely	0 (0)
	Never	0 (0)
	Missing	0 (0)
Q37. When delivering the diagnosis of MSA, how often do you normally communicate a summary of the dislosure details in writing or verbally?
	Always	59 (41.0)
	Usually	64 (44.4)
	Occasionally	17 (11.8)
	Rarely	4 (2.8)
	Never	0 (0)
	Missing	0 (0)
Q38. When delivering the diagnosis of MSA, to what extent do you normally make eye contact with the patient?
	I make good eye contact	71 (49.3)
	I make eye contact	63 (43.8)
	I somewhat make eye contact	9 (6.3)
	I make little eye contact	1 (0.7)
	I do not make eye contact	0 (0)
	Missing	0 (0)
Q39. When delivering the diagnosis of MSA, how often do you normally accept the emotions that the patient express? (such as passing the patient a tissue, and letting them cry)
	Always	65 (45.1)
	Usually	64 (44.4)
	Occasionally	14 (9.7)
	Rarely	1 (0.7)
	Never	0 (0)
	Missing	0 (0)
Q40. In general, when delivering the diagnosis of MSA, how often do you personally get emotionally upset?
	Always	2 (1.4)
	Usually	6 (4.2)
	Occasionally	38 (26.4)
	Rarely	82 (56.9)
	Never	16 (11.1)
	Missing	0 (0)
Q41. When delivering the diagnosis of MSA, how often do you normally inform the patient that they can receive rehabilitation?
	Always	98 (68.1)
	Usually	39 (27.1)
	Occasionally	4 (2.8)
	Rarely	2 (1.4)
	Never	1 (0.7)
	Missing	0 (0)
Q42. When delivering the diagnosis of MSA, how often do you normally inform the patient that complications can be alleviated with symptomatic treatment?
	Always	90 (62.5)
	Usually	48 (33.3)
	Occasionally	5 (3.5)
	Rarely	1 (0.7)
	Never	0 (0)
	Missing	0 (0)
Q43. When delivering the diagnosis of MSA, how often do you normally inform the patient that they will not be abandoned, and that their treatment will be continued?
	Always	105 (72.9)
	Usually	34 (23.6)
	Occasionally	3 (2.1)
	Rarely	1 (0.7)
	Never	1 (0.7)
	Missing	0 (0)
Q44. When delivering the diagnosis of MSA, how often do you normally inform the patient that a second opinion can be received when needed?
	Always	38 (26.4)
	Usually	42 (29.2)
	Occasionally	36 (25.0)
	Rarely	22 (15.3)
	Never	6 (4.2)
	Missing	0 (0)
Q45. When delivering the diagnosis of MSA, how often do you normally inform the patient concerned and their family that there is the risk of sudden death?
	Always	68 (47.2)
	Usually	41 (28.5)
	Occasionally	26 (18.1)
	Rarely	9 (6.3)
	Never	0 (0)
	Missing	0 (0)
Q46. When delivering the diagnosis of MSA, how often do you normally make adjustments on whether or not to communicated the risk of sudden death depending on the disease staging of the patient?
	Always	53 (36.8)
	Usually	49 (34.0)
	Occasionally	13 (9.0)
	Rarely	15 (10.4)
	Never	5 (3.5)
	Missing	9 (6.3)*
Q47. When delivering the diagnosis of MSA, how often do you normally explain the causes of sudden death?
	Always	45 (31.3)
	Usually	57 (39.6)
	Occasionally	21 (14.6)
	Rarely	11 (7.6)
	Never	0 (0)
	Missing	0 (0)
Q48. In general, when delivering the diagnosis of MSA, how difficult do you feel that it is to inform the patient that "thre is the risk of sudden death?"
	I feel that it is very difficult	50 (34.7)
	I feel that it is somewhat difficult	43 (29.9)
	I feel that it is slitely difficult	18 (12.5)
	I feel that it is littile difficult	20 (13.9)
	I feel that it is not difficult at all	3 (2.1)
	Missing	0 (0)
MSA, multiple system atrophy
* Nine participants who chose "rarely" in Q45 did not answer in Q46.
