# Supplementary material for: Delivering the diagnosis of multiple system atrophy: a multicenter survey on Japanese neurologists’ perspectives
Source: BMC Neurol. 2024 May 13;24:160. doi: 10.1186/s12883-024-03666-4 (PMC11089725; doi:10.1186/s12883-024-03666-4)
Supplement: Supplementary file 3 — Supplementary Material 3. [file 12883_2024_3666_MOESM3_ESM.xlsx]

## Sheet: Sheet1
Supplementary Table 3. Categories that emerged from the analysis of the free descriptive answers and representative quotations
Q1. Please describe freely the situations in which you felt that deliverating the diagnosis of MSA was particularly diffucult.
Categories		Representative quotations	No. (%)
Having to give bad news about the prognosis and treatment		"I feel distressed by the large amount of bad news, such as the fact that there is no effective treatment, the patient would become bedridden, and there is a risk of sudden death."	20 (16.3)
Being in a situation where the patient does not understand		"When the patient and their family have poor understanding, despite being repeatedly told the truth."	18 (14.6)
Being in a situation where tailored information is needed according to the patient's symptoms and level of progression		"Sometimes I need to change the details of the explanation to suit the level of disease progression."	15 (12.2)
Being in a situation where tailored information is needed according to the personality and needs of the patient and their family members		"Making adjustments according to the personality and level of understanding of the patient and their family members."	11 (8.9)
Being in a situation where the MSA diagnosis is uncertain		"Disclosing at a stage when the diagnosis of MSA is suspected."	7 (5.7)
Being in a situation where the caregiver is absent		"When patient circumstances are such that family support is lucking."	7 (5.7)
Delivering the diagnosis to young patients		"When I must inform the patient of their prognosis despite the fact that they are still young."	7 (5.7)
Being in a situation where it is difficult for the patient and their family to accept the truth		"When it is difficult for them to accpet that the prognosis is poor and there is no radical treatment."	7 (5.7)
Having patients and their families understand the multitude of symptoms and disease state		"Situations where the patient and his/her family must understand the myriad of neurological symptoms and the need to treat them."	7 (5.7)
Being in a situation where there is a discrepancy between the expectations and wishes of the patient and the details disclosed		"When the patient and their family have a strong desire for healing with treatment."	6 (4.9)
Making decisions about important matters		"When opinions are divided between the concerned patient and their family about feeding methods and the use of a ventilator."	6 (4.9)
Being in a situation where the patient is overoptimistic		"It is difficult to delivering the diagnosis to patients who seem optimistic."	4 (3.3)
Being in a situation whre the patient and their family have mental issues		"When the patient and or the family members have mental illness, such as depression."	4 (3.3)
Knowing the scarcity of social information and support		"As with amyotrophic lateral sclerosis, the situation is such that the disease is not widely known."	2 (1.6)
Understanding the conflict between the responsibility to provide an explanation and empathetic pain		"When the patients ask about tough things only, I feel that, if I talk to them about sudden death occurring unexpectedly, they might not have the mental capacity to handle it."	2 (1.6)
Q2. With regard to explaining sudden death when delivering the diagnosis of MSA, on what bases do you sense difficuty?
Categories		Representative quotations	No. (%)
Considering the mental damage faced by the patient leading to hesitation to tell the truth		"I feel reluctant to tell the truth when I imagine the shock that the patient will receive."	21 (18.4)
Understanding the disclosure timing		"There is the possibility that, depending on the time at which the information is communicated, poor truth-telling might just end up fueling anxiety."	13 (11.4)
Lack of established treatment to prevent sudden death		"Disclosing that there is no method of effectively preventing sudden death."	13 (11.4)
Understanding patient acceptance of the risk of sudden death		"In some situations, even after the possibility of sudden death is explained, the patient and his/her family do not accept it."	12 (10.5)
Facing difficulty in prediction of sudden death		"Because sudden death is difficult to predict, it can promote excessive anxiety in the concerned patient and his/her family."	10 (8.8)
Obtaining understanding about sudden death		"It is hard to get a detailed image of sudden death."	9 (7.9)
Undergoing a follow-up psychological assessment after the disclosure of the risk of sudden death		"Follow-up for the patient's psychological shock and the family's concerns."	9 (7.9)
Lacking information regarding the extent to which one should talk frankly about sudden death		"Because it is a shocking fact, I am careful as to haw I communicate the details."	8 (7.0)
Knowing that the causes of sudden death, time of onset, and treatment measures are diverse		"Because the question as to when sudden death will occur, and the possibility of it occurring differs between the individual patients."	4 (3.5)
Knowing that acceptance differs depending on the patient		"Because the manner by which the possibility of sudden death is accepted differs depending on the patient, I talk accordingly and occasionally experience a little difficulty."	4 (3.5)
Difficulty in grasping the level of understanding of the patient		"I must check whether or not the patient and their caregicer have understood in an appropriate manner."	4 (3.5)
Facing difficulty in disclosing the risk of sudden death in situations where a relationship of trust has not been established between the physician and patient		"It is difficult when the outpatient observation period is hort and a relationship of trust has not been fully formed."	3 (2.6)
Knowing that sudden death is infrequent yet serious		"I think that although sudden death will not necessarily occur to all patients with MSA, information about sudden death should be provided to all patients."	3 (2.6)
I do not know what kind of patient I should explain sudden death to		"I always ask myself whether, for self-protection, I am only pointlessly disturbing the patient's peace of mind."	1 (0.9)
Q3. How do you tailor the way you explain the risk of sudden death?
Categories		Representative quotations	No. (%)
Avoiding proactive explanation regarding the details on the risk of sudden death at an early stage		"At an early stage, I do not explain the details of sudden death unless asked by the patient and his/her family."	33 (25.4)
Communicating in a gradual manner		"I gradually communicate the details of sudden death as the disease progresses."	26 (20.0)
Considering the patient's level of acceptance and understanding of the disease		"For patients who have difficulty accepting the fact that the disease is difficult to treat at the time of deliverating the diagnosis of MSA, I often try to give the patient another opportunity to explain about sudden death."	20 (15.4)
Considering the degree to which patients are at risk of sudden death		"I estimate how high the risk of sudden death at that time is, and tailor explanation about sudden death."	18 (13.8)
Considering the patient's personality and mental state		"I decide whether or not to explain about sudden death after taking into consideration patient's personality."	9 (6.9)
Disclosing to the famliy only		"Depending on the circumstances, I inform the family firs."	7 (5.4)
Informing the patient that sudden death is not frequent in the early stages of the disease		"I tell the patient to soften the blow that in the early stages of the disease, it is a 'non-zero percent' chance!"	5 (3.8)
Considering how much the patient wants to know about their disease		"I tyr to give the patient appropriate amount of informatiion that they wish to hear at that time."	4 (3.1)
Not using the term "sudden death" at an early stage		"At an early stage, I do not use the term 'sudden death' and explain to the patient that in some instances, he/she can suddenly been in worse condition."	3 (2.3)
Considering the patient's relationship with their family and the family's situation		"I take into consideration the environment in which the family is (including their financial and social background)."	3 (2.3)
Disclosing the risk of sudden death as soon as possible, only after confirming the diagnosis of MSA		"Because there is the risk of sudden death, I explain such a resk as soon as possible."	2 (1.5)
MSA, multiple system atrophy
